# Supplementary material for: Effect of the BiZact™ Low-Temperature Dissecting Device on Intra- and Postoperative Morbidities Related to Tonsillectomy—A Systematic Review and Meta-Analysis
Source: Medicina (Kaunas). 2024 Aug 29;60(9):1415. doi: 10.3390/medicina60091415 (PMC11433995; doi:10.3390/medicina60091415)
Supplement: Supplementary file 1 [file medicina-60-01415-s001.zip]

Archive with 1 entries (1 files):
- medicina-3171337-supplementary.pdf
